# Supplementary material for: Dental Implants Used for Orthodontic Anchorage in Patients with Treated Stage IV Periodontitis: A Retrospective Case–Control Study
Source: J Funct Biomater. 2026 Jan 18;17(1):49. doi: 10.3390/jfb17010049 (PMC12843426; doi:10.3390/jfb17010049)
Supplement: Supplementary file 1 [file jfb-17-00049-s001.zip]

Archive with 1 entries (1 files):
- jfb-4063355-supplementary.pdf
